# Supplementary material for: Induction of Autoimmune Myocarditis in Diversity Outbred Mice
Source: Biology (Basel). 2026 Feb 6;15(3):288. doi: 10.3390/biology15030288 (PMC12896637; doi:10.3390/biology15030288)
Supplement: Supplementary file 1 [file biology-15-00288-s001.zip]

Archive with 1 entries (1 files):
- biology-4070294-supplementary.pdf
